# Supplementary material for: Association Between Systolic Blood Pressure at Emergency Department Arrival and Time to Bleeding Cessation in Adult Non-Traumatic Epistaxis: A Retrospective Time-to-Event Analysis
Source: J Clin Med. 2026 Jul 15;15(14):5535. doi: 10.3390/jcm15145535 (PMC13412800; doi:10.3390/jcm15145535)
Supplement: Supplementary file 1 [file jcm-15-05535-s001.zip]

Archive with 1 entries (1 files):
- jcm-4393818-supplementary.pdf
